# Supplementary material for: Paternal microbiota manipulation influences offspring microbial colonization and development in a sex role-reversed pipefish
Source: Sci Rep. 2025 Aug 22;15:30911. doi: 10.1038/s41598-025-16222-y (PMC12373867; doi:10.1038/s41598-025-16222-y)
Supplement: Supplementary file 4 — Supplementary Material 4 [file 41598_2025_16222_MOESM4_ESM.xlsx]

## Sheet: Alpha Div_Males
Antibiotics Experiment
Sex-specific microbiota (swabs)
Mixed ANOVA (Type III)
Effect	DFn	DFd	F	p	p<.05	ges
treatment	3	11	0.265	0.849		0.028
time	6	66	8.36	9.48e-07	*	0.314
treatment:time	18	66	4.201	9e-06	*	0.408
Mauchly's Test for Sphericity
Effect	W	p	p<.05
time	0.022	0.038	*
treatment:time	0.022	0.038	*
Sphericity Corrections
Effect	GGe	DF[GG]	p[GG]	p[GG]<.05	HFe	DF[HF]	p[HF]	p[HF]<.05
time	0.549	3.3, 36.25	0.000161	*	0.812	4.87, 53.61	7.92e-06	*
treatment:time	0.549	9.89, 36.25	0.000678	*	0.812	14.62, 53.61	5.36e-05	*
Simple Effects Analysis (by time)
time	Effect	DFn	DFd	F	p	p<.05	ges	p.adj	p.adj.signif
0	treatment	3	24	0.237	0.87		0.029	1	ns
6	treatment	3	24	1.155	0.347		0.126	1	ns
12	treatment	3	24	0.665	0.582		0.077	1	ns
24	treatment	3	24	5.019	0.008	*	0.386	0.04	*
48	treatment	3	24	1.855	0.164		0.188	0.656	ns
192	treatment	3	11	17.722	0.00016	*	0.829	0.00112	**
312	treatment	3	11	8.372	0.004	*	0.695	0.024	*
Hedges' g effect size
.y.	group1	group2	effsize	time	n1	n2	magnitude
Shannon	Chloramphenicol	Control	0.191837	0	7	7	negligible
Shannon	Chloramphenicol	Kanamycin	0.0697027	0	7	7	negligible
Shannon	Chloramphenicol	Mix	0.379223	0	7	7	small
Shannon	Control	Kanamycin	-0.0715882	0	7	7	negligible
Shannon	Control	Mix	0.287963	0	7	7	small
Shannon	Kanamycin	Mix	0.267928	0	7	7	small
Shannon	Chloramphenicol	Control	0.476672	6	7	7	small
Shannon	Chloramphenicol	Kanamycin	0.023322	6	7	7	negligible
Shannon	Chloramphenicol	Mix	-0.359071	6	7	7	small
Shannon	Control	Kanamycin	-0.53231	6	7	7	moderate
Shannon	Control	Mix	-0.960718	6	7	7	large
Shannon	Kanamycin	Mix	-0.498217	6	7	7	small
Shannon	Chloramphenicol	Control	0.264173	12	7	7	small
Shannon	Chloramphenicol	Kanamycin	0.181809	12	7	7	negligible
Shannon	Chloramphenicol	Mix	-0.352465	12	7	7	small
Shannon	Control	Kanamycin	-0.0371717	12	7	7	negligible
Shannon	Control	Mix	-0.850697	12	7	7	large
Shannon	Kanamycin	Mix	-0.57196	12	7	7	moderate
Shannon	Chloramphenicol	Control	1.29494	24	7	7	large
Shannon	Chloramphenicol	Kanamycin	1.10446	24	7	7	large
Shannon	Chloramphenicol	Mix	-0.203072	24	7	7	small
Shannon	Control	Kanamycin	-0.376986	24	7	7	small
Shannon	Control	Mix	-1.57132	24	7	7	large
Shannon	Kanamycin	Mix	-1.41064	24	7	7	large
Shannon	Chloramphenicol	Control	0.157535	48	7	7	negligible
Shannon	Chloramphenicol	Kanamycin	0.479142	48	7	7	small
Shannon	Chloramphenicol	Mix	-0.41187	48	7	7	small
Shannon	Control	Kanamycin	1.15652	48	7	7	large
Shannon	Control	Mix	-1.11016	48	7	7	large
Shannon	Kanamycin	Mix	-1.74587	48	7	7	large
Shannon	Chloramphenicol	Control	-3.13524	192	4	4	large
Shannon	Chloramphenicol	Kanamycin	-4.52459	192	4	3	large
Shannon	Chloramphenicol	Mix	0.396197	192	4	4	small
Shannon	Control	Kanamycin	-0.424137	192	4	3	small
Shannon	Control	Mix	2.72675	192	4	4	large
Shannon	Kanamycin	Mix	3.42141	192	3	4	large
Shannon	Chloramphenicol	Control	-1.66275	312	4	4	large
Shannon	Chloramphenicol	Kanamycin	-3.13523	312	4	3	large
Shannon	Chloramphenicol	Mix	0.455473	312	4	4	small
Shannon	Control	Kanamycin	-0.427485	312	4	3	small
Shannon	Control	Mix	1.85704	312	4	4	large
Shannon	Kanamycin	Mix	3.05313	312	3	4	large
Report:
We found alpha diversity to be dependent on the time of measurement as well as on the treatment the fish was exposed to
(significant interaction effect of time x treatment F(12.02, 108.14)=7.795, p<.001, η2G=.343)
Simple main effect analyses revealed that diversity was non-significant at time points T0, T6 and T12 but
afterwards diversity indices were significantly different (See Hedges' g effect size table)

## Sheet: Alpha Div_Females
Antibiotics Experiment
Sex-specific microbiota (swabs)
Mixed ANOVA (Type III)
Effect	DFn	DFd	F	p	p<.05	ges
treatment	3	12	4.08	0.033	*	0.163
time	6	72	15.043	4.49e-11	*	0.503
treatment:time	18	72	4.117	8.41e-06	*	0.454
Mauchly's Test for Sphericity
Effect	W	p	p<.05
time	0.048	0.088
treatment:time	0.048	0.088
Sphericity Corrections
Effect	GGe	DF[GG]	p[GG]	p[GG]<.05	HFe	DF[HF]	p[HF]	p[HF]<.05
time	0.529	3.17, 38.07	8.98e-07	*	0.741	4.45, 53.35	1.02e-08	*
treatment:time	0.529	9.52, 38.07	0.000791	*	0.741	13.34, 53.35	0.0001	*
Simple Effects Analysis (by time)
time	Effect	DFn	DFd	F	p	p<.05	ges	p.adj	p.adj.signif
0	treatment	3	24	0.834	0.488		0.094	0.976	ns
6	treatment	3	24	3.278	0.038	*	0.291	0.19	ns
12	treatment	3	24	0.388	0.762		0.046	0.976	ns
24	treatment	3	24	2.35	0.098		0.227	0.392	ns
48	treatment	3	24	2.127	0.123		0.21	0.392	ns
192	treatment	3	12	11.823	0.000677	*	0.747	0.004739	**
312	treatment	3	12	9.516	0.002	*	0.704	0.012	*
Hedges' g effect size
.y.	group1	group2	effsize	time	n1	n2	magnitude
Shannon	Chloramphenicol	Control	0.595882	0	7	7	moderate
Shannon	Chloramphenicol	Kanamycin	0.482984	0	7	7	small
Shannon	Chloramphenicol	Mix	-0.160075	0	7	7	negligible
Shannon	Control	Kanamycin	-0.117585	0	7	7	negligible
Shannon	Control	Mix	-0.596928	0	7	7	moderate
Shannon	Kanamycin	Mix	-0.505288	0	7	7	moderate
Shannon	Chloramphenicol	Control	1.60202	6	7	7	large
Shannon	Chloramphenicol	Kanamycin	1.14889	6	7	7	large
Shannon	Chloramphenicol	Mix	0.581542	6	7	7	moderate
Shannon	Control	Kanamycin	-0.927897	6	7	7	large
Shannon	Control	Mix	-0.731531	6	7	7	moderate
Shannon	Kanamycin	Mix	-0.088164	6	7	7	negligible
Shannon	Chloramphenicol	Control	0.22864	12	7	7	small
Shannon	Chloramphenicol	Kanamycin	0.145465	12	7	7	negligible
Shannon	Chloramphenicol	Mix	-0.211777	12	7	7	small
Shannon	Control	Kanamycin	-0.153234	12	7	7	negligible
Shannon	Control	Mix	-0.497497	12	7	7	small
Shannon	Kanamycin	Mix	-0.440839	12	7	7	small
Shannon	Chloramphenicol	Control	0.755405	24	7	7	moderate
Shannon	Chloramphenicol	Kanamycin	0.482353	24	7	7	small
Shannon	Chloramphenicol	Mix	-0.487875	24	7	7	small
Shannon	Control	Kanamycin	-0.457722	24	7	7	small
Shannon	Control	Mix	-1.04144	24	7	7	large
Shannon	Kanamycin	Mix	-0.857697	24	7	7	large
Shannon	Chloramphenicol	Control	1.05871	48	7	7	large
Shannon	Chloramphenicol	Kanamycin	0.810573	48	7	7	large
Shannon	Chloramphenicol	Mix	0.125451	48	7	7	negligible
Shannon	Control	Kanamycin	-0.179213	48	7	7	negligible
Shannon	Control	Mix	-0.967406	48	7	7	large
Shannon	Kanamycin	Mix	-0.713083	48	7	7	moderate
Shannon	Chloramphenicol	Control	-2.23262	192	4	4	large
Shannon	Chloramphenicol	Kanamycin	-3.04993	192	4	4	large
Shannon	Chloramphenicol	Mix	0.894855	192	4	4	large
Shannon	Control	Kanamycin	-0.0118139	192	4	4	negligible
Shannon	Control	Mix	2.38159	192	4	4	large
Shannon	Kanamycin	Mix	2.72864	192	4	4	large
Shannon	Chloramphenicol	Control	-2.01022	312	4	4	large
Shannon	Chloramphenicol	Kanamycin	-1.78169	312	4	4	large
Shannon	Chloramphenicol	Mix	1.38598	312	4	4	large
Shannon	Control	Kanamycin	0.21251	312	4	4	small
Shannon	Control	Mix	2.7139	312	4	4	large
Shannon	Kanamycin	Mix	2.50597	312	4	4	large

## Sheet: Alpha Div_gut
Antibiotics Experiment
Gut microbiota (Paper Points)
Mixed ANOVA (Type III)
Effect	DFn	DFd	F	p	p<.05	ges
treatment	3	26	1.363	0.276		0.049
time	6	156	21.785	1.64e-18	*	0.36
treatment:time	18	156	4.018	8.52e-07	*	0.238
Mauchly's Test for Sphericity
Effect	W	p	p<.05
time	0.384	0.307
treatment:time	0.384	0.307
Sphericity Corrections
Effect	GGe	DF[GG]	p[GG]	p[GG]<.05	HFe	DF[HF]	p[HF]	p[HF]<.05
time	0.783	4.7, 122.22	5.51e-15	*	0.978	5.87, 152.49	3.8e-18	*
treatment:time	0.783	14.1, 122.22	1.05e-05	*	0.978	17.6, 152.49	1.11e-06	*
Simple Effects Analysis (by time)
time	Effect	DFn	DFd	F	p	p<.05	ges	p.adj	p.adj.signif
0	treatment	3	52	0.117	0.949		0.007	1	ns
6	treatment	3	52	0.214	0.886		0.012	1	ns
12	treatment	3	52	0.755	0.525		0.042	1	ns
24	treatment	3	51	4.492	0.007	*	0.209	0.035	*
48	treatment	3	52	0.074	0.974		0.004	1	ns
192	treatment	3	27	17.973	1.3e-06	*	0.666	9.1e-06	****
312	treatment	3	27	13.592	1.36e-05	*	0.602	8.16e-05	****
Hedges' g effect size
.y.	group1	group2	effsize	time	n1	n2	magnitude
Shannon	Chloramphenicol	Control	0.0261497	0	14	14	negligible
Shannon	Chloramphenicol	Kanamycin	-0.12811	0	14	14	negligible
Shannon	Chloramphenicol	Mix	0.0523194	0	14	14	negligible
Shannon	Control	Kanamycin	-0.175296	0	14	14	negligible
Shannon	Control	Mix	0.0318343	0	14	14	negligible
Shannon	Kanamycin	Mix	0.201728	0	14	14	small
Shannon	Chloramphenicol	Control	-0.250265	6	14	14	small
Shannon	Chloramphenicol	Kanamycin	-0.231606	6	14	14	small
Shannon	Chloramphenicol	Mix	-0.254201	6	14	14	small
Shannon	Control	Kanamycin	0.0253763	6	14	14	negligible
Shannon	Control	Mix	0.035886	6	14	14	negligible
Shannon	Kanamycin	Mix	0.00813112	6	14	14	negligible
Shannon	Chloramphenicol	Control	0.264437	12	14	14	small
Shannon	Chloramphenicol	Kanamycin	0.567494	12	14	14	moderate
Shannon	Chloramphenicol	Mix	0.287388	12	14	14	small
Shannon	Control	Kanamycin	0.334738	12	14	14	small
Shannon	Control	Mix	0.066946	12	14	14	negligible
Shannon	Kanamycin	Mix	-0.220324	12	14	14	small
Shannon	Chloramphenicol	Control	-1.31123	24	14	13	large
Shannon	Chloramphenicol	Kanamycin	-1.11803	24	14	14	large
Shannon	Chloramphenicol	Mix	-0.602125	24	14	14	moderate
Shannon	Control	Kanamycin	0.375686	24	13	14	small
Shannon	Control	Mix	0.528563	24	13	14	moderate
Shannon	Kanamycin	Mix	0.289723	24	14	14	small
Shannon	Chloramphenicol	Control	0.162839	48	14	14	negligible
Shannon	Chloramphenicol	Kanamycin	0.0932692	48	14	14	negligible
Shannon	Chloramphenicol	Mix	-0.000581766	48	14	14	negligible
Shannon	Control	Kanamycin	-0.0914124	48	14	14	negligible
Shannon	Control	Mix	-0.129527	48	14	14	negligible
Shannon	Kanamycin	Mix	-0.0728105	48	14	14	negligible
Shannon	Chloramphenicol	Control	-1.92524	192	8	8	large
Shannon	Chloramphenicol	Kanamycin	-2.73525	192	8	7	large
Shannon	Chloramphenicol	Mix	0.641691	192	8	8	moderate
Shannon	Control	Kanamycin	-0.825392	192	8	7	large
Shannon	Control	Mix	2.09616	192	8	8	large
Shannon	Kanamycin	Mix	2.77733	192	7	8	large
Shannon	Chloramphenicol	Control	-2.51146	312	8	8	large
Shannon	Chloramphenicol	Kanamycin	-2.61323	312	8	7	large
Shannon	Chloramphenicol	Mix	-0.229981	312	8	8	small
Shannon	Control	Kanamycin	-0.00271309	312	8	7	negligible
Shannon	Control	Mix	1.83549	312	8	8	large
Shannon	Kanamycin	Mix	1.88105	312	7	8	large
Report:
We found alpha diversity to be dependent on the time of measurement as well as on the treatment the fish was exposed to
(significant interaction effect of time x treatment F(14.1, 122.22)=4.018, p<.001, η2G=.238)
Simple main effect analyses revealed that diversity was non-significant at time points T0, T6, T12 and T48 but
showed significant differences at time point T24, T192 and T312 (See Hedges' g effect size table)

## Sheet: Beta Div_males
Repeated measures PERMANOVA
Df	SumsOfSqs	MeanSqs	F.Model	R2	Pr(>F)
treatment	3	4.975	1.6585	7.9702	0.08529	0.001 ***
time	1	3.991	3.9908	19.1783	0.06841	0.001 ***
fish.id	24	15.794	0.6581	3.1625	0.27073	0.001 ***
treatment:time	3	4.863	1.621	7.7901	0.08336	0.001 ***
Residuals	138	28.716	0.2081		0.49222
Total	169	58.34			1

## Sheet: Beta Div_females
Repeated measures PERMANOVA
Df	SumsOfSqs	MeanSqs	F.Model	R2	Pr(>F)
treatment	3	4.549	1.5164	8.3189	0.08654	0.001 ***
time	1	4.41	4.4098	24.1921	0.08389	0.001 ***
fish.id	24	13.205	0.5502	3.0184	0.2512	0.001 ***
treatment:time	3	4.884	1.6279	8.9304	0.0929	0.001 ***
Residuals	140	25.52	0.1823		0.48547
Total	171	52.567			1
